# Supplementary material for: Molecular Motors Orchestrate Pause-and-Run Dynamics to Facilitate Intracellular Transport
Source: Biomolecules. 2026 Feb 2;16(2):221. doi: 10.3390/biom16020221 (PMC12937800; doi:10.3390/biom16020221)
Supplement: Supplementary file 1 [file biomolecules-16-00221-s001.zip]

Archive with 8 entries (8 files):
- Movie S1.mp4
- __MACOSX/._Movie S1.mp4
- Movie S2.mp4
- __MACOSX/._Movie S2.mp4
- Movie S3.mp4
- __MACOSX/._Movie S3.mp4
- Shen_SuppInfo.pdf
- __MACOSX/._Shen_SuppInfo.pdf
